# Supplementary material for: An enigmatic new species of Panorpa Linneaus from the Bashan Mountains (Mecoptera, Panorpidae)
Source: Zookeys. 2018 Jul 30;(777):109–18. doi: 10.3897/zookeys.777.26056 (PMC6079113; doi:10.3897/zookeys.777.26056)
Supplement: XML Treatment for Panorpa bashanicola [file zookeys.777.26056-treatment1.xml]

<!DOCTYPE tp:taxon-treatment
  PUBLIC "-//TaxonX//DTD Taxonomic Treatment Publishing DTD v0 20100105//EN" "tax-treatment-NSO.dtd">
<tp:taxon-treatment xmlns:tp="http://www.plazi.org/taxpub"><tp:treatment-meta><kwd-group><label>Taxon classification</label><kwd><named-content xmlns:xlink="http://www.w3.org/1999/xlink" content-type="kingdom">Animalia</named-content></kwd><kwd><named-content xmlns:xlink="http://www.w3.org/1999/xlink" content-type="order">Mecoptera</named-content></kwd><kwd><named-content xmlns:xlink="http://www.w3.org/1999/xlink" content-type="family">Panorpidae</named-content></kwd></kwd-group><mixed-citation publication-type="journal"><person-group><name><surname>Hua</surname><given-names>Yuan</given-names></name><name><surname>Tao</surname><given-names>Shi-Heng</given-names></name><name><surname>Hua</surname><given-names>Bao-Zhen</given-names></name></person-group><article-title>An enigmatic new species of <italic><tp:taxon-name><tp:taxon-name-part taxon-name-part-type="genus" reg="Panorpa">Panorpa</tp:taxon-name-part></tp:taxon-name></italic> Linneaus from the Bashan Mountains (<tp:taxon-name><tp:taxon-name-part taxon-name-part-type="order">Mecoptera</tp:taxon-name-part></tp:taxon-name>, <tp:taxon-name><tp:taxon-name-part taxon-name-part-type="family">Panorpidae</tp:taxon-name-part></tp:taxon-name>)</article-title><source>Zookeys</source><day>30</day><month>7</month><year>2018</year><volume>2018</volume><issue>777</issue><fpage>109</fpage><lpage>118</lpage><pub-id pub-id-type="doi">10.3897/zookeys.777.26056</pub-id></mixed-citation></tp:treatment-meta><tp:nomenclature><tp:taxon-name>
            <tp:taxon-name-part taxon-name-part-type="genus" reg="Panorpa">Panorpa</tp:taxon-name-part>
            <tp:taxon-name-part taxon-name-part-type="species" reg="bashanicola">bashanicola</tp:taxon-name-part>
            <object-id xmlns:xlink="http://www.w3.org/1999/xlink" content-type="zoobank" xlink:type="simple">http://zoobank.org/95659BA8-69DE-4EFA-A507-565E3D14FDD4</object-id>
          </tp:taxon-name><tp:taxon-status xmlns:xlink="http://www.w3.org/1999/xlink" xlink:type="simple">sp. n.</tp:taxon-status><xref ref-type="fig" rid="F1">Figs 1</xref><xref ref-type="fig" rid="F2">, 2</xref><xref ref-type="fig" rid="F3">, 3</xref><xref ref-type="fig" rid="F4">, 4</xref><xref ref-type="fig" rid="F5">, 5</xref><xref ref-type="fig" rid="F6">, 6</xref></tp:nomenclature><tp:treatment-sec sec-type="type material" id="SECID0EPJAC"><title>Type material.</title><p><bold>Holotype</bold>: ♂, CHINA: Shaanxi: Nangongshan (<named-content xmlns:xlink="http://www.w3.org/1999/xlink" content-type="dwc:verbatimCoordinates" xlink:type="simple"><named-content content-type="geo-json" specific-use="{&#34;type&#34;:&#34;Point&#34;,&#34;coordinates&#34;:[109.066667,32.233333]}" id="NCID0E1JAC" xlink:type="simple">32°14'N, 109°04'E</named-content></named-content>), 1200–2025 m, Langao County, 24–25 June 2007, BZ Hua and JL Tan. <bold>Paratypes</bold>: 26♂22♀, same data as holotype; 12♂23♀, Nangongshan, 17–18 Aug. 2010, BZ Hua, J Huang, J Chen, JX Zhang; 40♂62♀, Nangongshan, 17–19 July 2011, BZ Hua, QH Gao, M Wang, B Xu; 24♂63♀, Nangongshan, 17–18 June 2012, BZ Hua, N Ma, B Xu, QH Gao, YY Feng; 2♂, Hubei, Hongping (<named-content xmlns:xlink="http://www.w3.org/1999/xlink" content-type="dwc:verbatimCoordinates" xlink:type="simple"><named-content content-type="geo-json" specific-use="{&#34;type&#34;:&#34;Point&#34;,&#34;coordinates&#34;:[110.366667,31.333333]}" id="NCID0EEKAC" xlink:type="simple">31°20'N, 110°22'E</named-content></named-content>), Shennongjia, 28 June 2007, BZ Hua and JL Tan.</p><fig id="F1" position="float" orientation="portrait"><label>Figure 1.</label><caption><p>Forewings of male <tp:taxon-name><tp:taxon-name-part taxon-name-part-type="family">Panorpidae</tp:taxon-name-part></tp:taxon-name>. <bold>A</bold><italic><tp:taxon-name><tp:taxon-name-part taxon-name-part-type="genus" reg="Panorpa">Panorpa</tp:taxon-name-part><tp:taxon-name-part taxon-name-part-type="species" reg="communis">communis</tp:taxon-name-part></tp:taxon-name></italic><bold>B</bold><italic><tp:taxon-name><tp:taxon-name-part taxon-name-part-type="genus" reg="Neopanorpa">Neopanorpa</tp:taxon-name-part><tp:taxon-name-part taxon-name-part-type="species" reg="pulchra">pulchra</tp:taxon-name-part></tp:taxon-name></italic><bold>C</bold><italic><tp:taxon-name><tp:taxon-name-part taxon-name-part-type="genus" reg="Panorpa">Panorpa</tp:taxon-name-part><tp:taxon-name-part taxon-name-part-type="species" reg="bashanicola">bashanicola</tp:taxon-name-part></tp:taxon-name></italic> sp. n.</p></caption><graphic xmlns:xlink="http://www.w3.org/1999/xlink" xlink:href="zookeys-777-109-g001.jpg" position="float" orientation="portrait" xlink:type="simple" id="oo_220054.jpg"/></fig></tp:treatment-sec><tp:treatment-sec sec-type="diagnosis" id="SECID0ECMAC"><title>Diagnosis.</title><p>The new species can be readily distinguished from its congeners by the following characters: vertex black, with two pale longitudinal stripes and four pale rounded spots; vein 1A ending before the origin of Rs; one cross-vein between veins 1A and 2A; meso- and metanotum pale, and the pale color extending to tergum III in a V-shape; male epandrium emarginate distally in a deep U-shape; hypovalves extending to the distal third of gonocoxite, with five stout black setae on the distal portion; paramere simple, S-shaped; a bundle of long hairs between the dorsal and ventral valves of aedeagus; dorsal valves of aedeagus much longer than ventral valves and curved ventrally, with distal portion foot-shaped; female medigynium twice as long as wide, with stout axis extending over one-third its length beyond main plate.</p></tp:treatment-sec><tp:treatment-sec sec-type="description" id="SECID0EHMAC"><title>Description of male</title><p>(Fig. <xref ref-type="fig" rid="F2">2A</xref>). Vertex black, with two pale submedian stripes and two eye-shaped speckles on lateral regions. Two suborbicular spots beyond the protuberant area laterally (Fig. <xref ref-type="fig" rid="F3">3A</xref>). Ocellar triangle black. Compound eyes dark grey. Rostrum uniformly yellowish, mandible dark brown; labial and maxillary palps yellow with distal segments dark brown. Antennae long, filiform, with 39–40 flagellomeres.</p><fig id="F2" position="float" orientation="portrait"><label>Figure 2.</label><caption><p><italic><tp:taxon-name><tp:taxon-name-part taxon-name-part-type="genus" reg="Panorpa">Panorpa</tp:taxon-name-part><tp:taxon-name-part taxon-name-part-type="species" reg="bashanicola">bashanicola</tp:taxon-name-part></tp:taxon-name></italic> sp. n., adults in dorsal view. <bold>A</bold> Male <bold>B</bold> Female.</p></caption><graphic xmlns:xlink="http://www.w3.org/1999/xlink" xlink:href="zookeys-777-109-g002.jpg" position="float" orientation="portrait" xlink:type="simple" id="oo_220055.jpg"/></fig><fig id="F3" position="float" orientation="portrait"><label>Figure 3.</label><caption><p><italic><tp:taxon-name><tp:taxon-name-part taxon-name-part-type="genus" reg="Panorpa">Panorpa</tp:taxon-name-part><tp:taxon-name-part taxon-name-part-type="species" reg="bashanicola">bashanicola</tp:taxon-name-part></tp:taxon-name></italic> sp. n., male. <bold>A</bold> Head in dorsal view <bold>B</bold> Abdomen in lateral view <bold>C, D</bold> Genital bulb in ventral and dorsal views <bold>E</bold> Distal part of left hypovalves in dorsal view <bold>F</bold> Left paramere in ventral view. Scale bars: 0.5 mm (<bold>A</bold>); 0.2 mm (<bold>E, F</bold>).</p></caption><graphic xmlns:xlink="http://www.w3.org/1999/xlink" xlink:href="zookeys-777-109-g003.jpg" position="float" orientation="portrait" xlink:type="simple" id="oo_220056.jpg"/></fig><p><italic>Thorax</italic>. Pronotum light brown, with 12 black setae along anterior margin; meso- and metanotum pale with both sides grayish yellow. Pleura light grayish yellow. Legs pale yellow, tibia with a pair of apical spurs; tarsi light yellowish brown.</p><p><italic>Wings</italic>. Forewing length 13.0–13.2 mm, width 2.9–3.1 mm. Wing membrane hyaline, almost without markings. Apical band greatly reduced, only indicated by a narrow dark gray trace at apical region; pterostigma prominent. Vein R<sub>2</sub> bifurcate; vein 1A ending before the origin of Rs; one cross-vein between veins 1A and 2A (Fig. <xref ref-type="fig" rid="F1">1C</xref>). Hindwings similar to forewings (Fig. <xref ref-type="fig" rid="F2">2A</xref>).</p><p><italic>Abdomen</italic>. Terga I–V brownish black except for a narrowing pale V-shaped median stripe on terga I–III. Notal organ of tergum III very short, not prominent. Tergum VI without anal horns on posterior margin. Segments VII and VIII elongate and uniformly yellowish brown, with basal half slightly constricted and slightly wider toward apices (Fig. <xref ref-type="fig" rid="F3">3B</xref>).</p><p><italic>Male genitalia</italic>. Genital bulb globular, yellowish brown (Fig. <xref ref-type="fig" rid="F3">3C, D</xref>). Epandrium (tergum IX) broad at base, slightly narrower toward apex, with a deep broad U-shaped emargination distally; epandrial lobes with dense setae. Cercus elongate and expanded apically (Fig. <xref ref-type="fig" rid="F4">4A</xref>), with five campaniform sensilla on dorsal surface (Fig. <xref ref-type="fig" rid="F4">4B</xref>). Hypandrium (sternum IX) without basal stalk, completely represented by a pair of parallel hypovalves, reaching two-thirds of gonocoxite (Fig. <xref ref-type="fig" rid="F3">3C</xref>). Hypovalve with five stout black setae on distal portion and three yellow setae on dorsal side (Fig. <xref ref-type="fig" rid="F3">3E</xref>). Gonocoxite bearing a cluster of black bristles on inner apex (Fig. <xref ref-type="fig" rid="F3">3C</xref>). Gonostylus broad in basal half and slender in distal half, with a large median concave area; a cluster of stout black setae basal to the concave region (Fig. <xref ref-type="fig" rid="F3">3C</xref>). Parameres distinctly twisted in S-shape and bearing short setae along inner margin on distal part (Fig. <xref ref-type="fig" rid="F3">3F</xref>). Aedeagus weakly sclerotized; dorsal valves slender and curved ventrally, with distal part foot-shaped; ventral valves greatly shortened; a bundle of long hairs between ventral and dorsal valves (Fig. <xref ref-type="fig" rid="F4">4C, D</xref>). A short broad lateral process from basal part of dorsal valves (Fig. <xref ref-type="fig" rid="F4">4C, E</xref>).</p><fig id="F4" position="float" orientation="portrait"><label>Figure 4.</label><caption><p>SEM micrographs of the male genitalia of <italic><tp:taxon-name><tp:taxon-name-part taxon-name-part-type="genus" reg="Panorpa">Panorpa</tp:taxon-name-part><tp:taxon-name-part taxon-name-part-type="species" reg="bashanicola">bashanicola</tp:taxon-name-part></tp:taxon-name></italic> sp. n. <bold>A</bold> Distal part of epandrium in dorsal view <bold>B</bold> Magnification of distal part of cercus <bold>C–E</bold> Aedeagus in ventral, lateral and dorsal views. Abbreviations: <bold>cer</bold> cercus; <bold>dv</bold> dorsal valve of aedeagus; <bold>lp</bold> lateral process; <bold>vv</bold> ventral valve of aedeagus. Scale bars: 1 mm (<bold>A, B</bold>); 100 μm (<bold>C–E</bold>).</p></caption><graphic xmlns:xlink="http://www.w3.org/1999/xlink" xlink:href="zookeys-777-109-g004.jpg" position="float" orientation="portrait" xlink:type="simple" id="oo_220057.jpg"/></fig></tp:treatment-sec><tp:treatment-sec sec-type="description" id="SECID0EICAE"><title>Description of female.</title><p>Head, thorax and abdominal segments I–V similar to those of male (Fig. <xref ref-type="fig" rid="F2">2B</xref>). Abdominal segments VII and VIII pale yellow, segment IX yellowish brown (Fig. <xref ref-type="fig" rid="F5">5A</xref>). Cerci black, two-segmented, arising from distal end of abdomen. Wing pattern similar to that of male (Fig. <xref ref-type="fig" rid="F2">2B</xref>).</p><fig id="F5" position="float" orientation="portrait"><label>Figure 5.</label><caption><p><italic><tp:taxon-name><tp:taxon-name-part taxon-name-part-type="genus" reg="Panorpa">Panorpa</tp:taxon-name-part><tp:taxon-name-part taxon-name-part-type="species" reg="bashanicola">bashanicola</tp:taxon-name-part></tp:taxon-name></italic> sp. n., female. <bold>A</bold> Distal part of abdomen in ventral view <bold>B–D</bold> Medigynium in ventral, lateral and dorsal views. Scale bars: 0.1 mm.</p></caption><graphic xmlns:xlink="http://www.w3.org/1999/xlink" xlink:href="zookeys-777-109-g005.jpg" position="float" orientation="portrait" xlink:type="simple" id="oo_220059.jpg"/></fig><p><italic>Female genitalia</italic>. Subgenital plate broad subbasally and narrowing toward apex, with long setae on lateral distal part (Fig. <xref ref-type="fig" rid="F5">5A</xref>). Medigynium with main plate twice as long as wide and infolded medially. Paired posterior arms forming a broad U-shape emargination. Median axis stout, extending anteriorly over one-third its length beyond main plate (Fig. <xref ref-type="fig" rid="F5">5B–D</xref>), with anterior end broadly furcate. Posterior end of axis with sculptured region, with orifice of spermathecal duct at terminal end (Fig. <xref ref-type="fig" rid="F6">6A–C</xref>).</p><fig id="F6" position="float" orientation="portrait"><label>Figure 6.</label><caption><p>SEM micrographs of the female medigynium of <italic><tp:taxon-name><tp:taxon-name-part taxon-name-part-type="genus" reg="Panorpa">Panorpa</tp:taxon-name-part><tp:taxon-name-part taxon-name-part-type="species" reg="bashanicola">bashanicola</tp:taxon-name-part></tp:taxon-name></italic> sp. n. <bold>A, B</bold> Medigynium in ventral and latero-ventral views <bold>C</bold> Magnification of the sculpturing part of the main plate (asterisk), showing the orifice of spermathecal duct. Abbreviations: <bold>ax</bold> axis; <bold>mp</bold> main plate; <bold>spo</bold> orifice of spermathecal duct. Scale bars: 100 μm (<bold>A, B</bold>); 25 μm (<bold>C</bold>).</p></caption><graphic xmlns:xlink="http://www.w3.org/1999/xlink" xlink:href="zookeys-777-109-g006.jpg" position="float" orientation="portrait" xlink:type="simple" id="oo_220060.jpg"/></fig></tp:treatment-sec><tp:treatment-sec sec-type="etymology" id="SECID0EMFAE"><title>Etymology.</title><p>The specific epithet, <italic><tp:taxon-name><tp:taxon-name-part taxon-name-part-type="genus" reg="Panorpa"/><tp:taxon-name-part taxon-name-part-type="species" reg="bashanicola">bashanicola</tp:taxon-name-part></tp:taxon-name></italic>, refers to its type locality, Bashan Mountains.</p></tp:treatment-sec><tp:treatment-sec sec-type="distribution" id="SECID0E3FAE"><title>Distribution.</title><p>China (Shaanxi and Hubei).</p></tp:treatment-sec><tp:treatment-sec sec-type="remarks" id="SECID0EBGAE"><title>Remarks.</title><p>The new species resembles <italic><tp:taxon-name><tp:taxon-name-part taxon-name-part-type="genus" reg="Panorpa">P.</tp:taxon-name-part><tp:taxon-name-part taxon-name-part-type="species" reg="chengi">chengi</tp:taxon-name-part></tp:taxon-name></italic> Chou, 1981 from the Qinling Mountains, Shaanxi Province in pale nota and brownish body coloration as well as broad hypovalves. It can be readily recognized from the latter by the following characters: 1) vein 1A ending before the origin of Rs; 2) abdominal terga I–III brownish black except for a V-shaped pale median stripe; 3) parameres bearing dense setae along inner margin of distal portion; and 4) dorsal valves of aedeagus slender and foot-shaped in distal portion.</p></tp:treatment-sec></tp:taxon-treatment>
